# Supplementary material for: Transcriptomics and functional characterization identify CYP73A16 as a key regulator of flavonoid biosynthesis in mulberry leaves
Source: BMC Plant Biol. 2026 May 2;26:1152. doi: 10.1186/s12870-026-08804-3 (PMC13348818; doi:10.1186/s12870-026-08804-3)
Supplement: Supplementary file 1 — Supplementary Material 1. [file 12870_2026_8804_MOESM1_ESM.zip]

Archive with 5 entries (4 files):
- Supplementary materials/
- Supplementary materials/Supplementary Figures.docx
- Supplementary materials/Table S1.xlsx
- Supplementary materials/Table S2.xlsx
- Supplementary materials/Table S3.xlsx
