# Supplementary material for: Transcriptomics and functional characterization identify CYP73A16 as a key regulator of flavonoid biosynthesis in mulberry leaves
Source: BMC Plant Biol. 2026 May 2;26:1152. doi: 10.1186/s12870-026-08804-3 (PMC13348818; doi:10.1186/s12870-026-08804-3)
Supplement: Supplementary file 1 — Supplementary Material 1. [file 12870_2026_8804_MOESM1_ESM.zip › Supplementary materials/Table S1.xlsx]

## Sheet: Sheet1
Table S1: Primers used for qRT-PCR validation
Gene name	Forward Primer sequence（5’-3’）	Reverse Primer sequence（5’-3’）
CYP82A3	F: AGCGACTTCCCTGGCTCTTAT	R: TCCTTCACTTGCCTTTCCTTG
OPT1	F: ATGTGGTGCCTCAATGGTGG	R: CATTCAATCCTGGTTGCGTGT
LEGA	F: GCCGATACAATGGCGTGG	R: AGTTGCAGCCAGTTGAGGATG
At2g14610	F: CGTGCTGAGGTGGGCGT	R: TCCGCCACCCACATTCC
ORG2-RT-F	F: CGCCGCTAGACTTAACGACA	R: CCCTTCCTCCAAAGGACTCAT
Os04g0179200	F: GGTGGCACAAATGGAGGAGA	R: CTAAACCCACCATCCACCAAA
RFWD3	F: ATCTACTGGCTGCTGCTCGG	R: AGCCTGAACTTTGGATTGCG
At3g03300	F: AGCGAAATAACCCAGAAGGAAT	R: TGAAGGCTTGCGAAGGACA
bHLH162	F: TGAAGAAGAGTCCGAGCGAGA	R: AGTGGTGGTGAGGAACGAGG
DREB1F	F: TTCTCGGACCCTTATCCATTG	R: GGTGCCTGGTCTCCTTGAAC
CPK17	F:AAAGAAAGGCGGCTCAGTTG	R: CTTCCTACCACATCGCTAAATACC
CYP71AP13	F: ACTAGCGAAAGAAGCACTGAAAAC	R: AGGTACTTGGCCGCGATG
PLP3	F :CGTTTTGAACAACAAGCAGGAG	R:ACTTGATTAGCCGCCCCG
SNC1	F:CACGCAAAGTTCTTATGGAGGA	R:TCTTATGACTGAACCACCACGG
MaLAR	F:AAGGTGAGAACAGAAACCGAGAA	R:AATGTCAGAACCCGTAATGAAGTAA
MaCHS	F: TCCGAAAGGGTCAGCACTCT	R:ATGTGCTCGCTGTTGGTGG
MaCYP75B2	F:TTTTGGTGACGGTAGTGGCA	R: TTCTTCATCCTCGCAGCCAC
MaCYP93B1	F: CTCTGCCACTTCTTGCGG	R: ACTCGCCCTCGGTCCATA
MaCYP98A2	F: AAGAGGCTTGAGGCAATGAGAC	R: ACCGCTTCCCAAACACCAG
