# Supplementary material for: Transcriptomics and functional characterization identify CYP73A16 as a key regulator of flavonoid biosynthesis in mulberry leaves
Source: BMC Plant Biol. 2026 May 2;26:1152. doi: 10.1186/s12870-026-08804-3 (PMC13348818; doi:10.1186/s12870-026-08804-3)
Supplement: Supplementary file 1 — Supplementary Material 1. [file 12870_2026_8804_MOESM1_ESM.zip › Supplementary materials/Table S2.xlsx]

## Sheet: all.reads_info
Table S2: Base composition analysis and statistics of RNA_seq read data
Sample	RawData(bp)	BF_Q20(%)	BF_Q30(%)	BF_N(%)	BF_GC(%)	CleanData(bp)	AF_Q20(%)	AF_Q30(%)	AF_N(%)	AF_GC(%)
LSZ-1	6650638200	6438914732 (96.82%)	6057542197 (91.08%)	2039438 (0.03%)	3079183724 (46.30%)	6585347845	6375697303 (96.82%)	5996122506 (91.05%)	903047 (0.01%)	3046898711 (46.27%)
LSZ-2	7152833100	6922946698 (96.79%)	6516839880 (91.11%)	2177681 (0.03%)	3316467097 (46.37%)	7085127334	6857494504 (96.79%)	6453341842 (91.08%)	964030 (0.01%)	3282743860 (46.33%)
LSZ-3	6745597800	6529791215 (96.80%)	6141201748 (91.04%)	2074615 (0.03%)	3134037858 (46.46%)	6681333440	6467643084 (96.80%)	6080936407 (91.01%)	924658 (0.01%)	3102272236 (46.43%)
ZS-1	5783782200	5608237907 (96.96%)	5288451113 (91.44%)	1709727 (0.03%)	2660831102 (46.01%)	5723064603	5549239461 (96.96%)	5230965504 (91.40%)	749881 (0.01%)	2630437744 (45.96%)
ZS-2	5870902200	5678696349 (96.73%)	5334829885 (90.87%)	1576930 (0.03%)	2699296856 (45.98%)	5809063212	5618677496 (96.72%)	5276641138 (90.83%)	701798 (0.01%)	2668261072 (45.93%)
ZS-3	6252150300	6033799303 (96.51%)	5647086080 (90.32%)	1910640 (0.03%)	2887114443 (46.18%)	6187489733	5971234768 (96.50%)	5586526481 (90.29%)	849918 (0.01%)	2854621905 (46.14%)
Note: LSZ: Lv Shenzi. ZS: Zhong Shen 1 Hao. Raw Data: the total number of reads (sequences) generated directly by the sequencing instrument before any filtering or processing. N (%): the percentage of reads containing ambiguous bases. Clean data (%): the percentage of raw reads remaining after removing low-quality reads, adapters, poly-A sequences, and other contaminants. bp: base pair. BF: Befor…
