# Supplementary material for: Transcriptomics and functional characterization identify CYP73A16 as a key regulator of flavonoid biosynthesis in mulberry leaves
Source: BMC Plant Biol. 2026 May 2;26:1152. doi: 10.1186/s12870-026-08804-3 (PMC13348818; doi:10.1186/s12870-026-08804-3)
Supplement: Supplementary file 1 — Supplementary Material 1. [file 12870_2026_8804_MOESM1_ESM.zip › Supplementary materials/Table S3.xlsx]

## Sheet: all.align_stat
Table S3: RNA_seq reads and statistics mapped to mulberry reference genome
Sample	Total	Unmapped(%)	Unique_Mapped(%)	Multiple_Mapped(%)	Total_Mapped(%)
LSZ-1	44103254	1285462 (2.91%)	41249387 (93.53%)	1568405 (3.56%)	42817792 (97.09%)
LSZ-2	47366844	1434079 (3.03%)	44248016 (93.42%)	1684749 (3.56%)	45932765 (96.97%)
LSZ-3	44683140	1306145 (2.92%)	41818300 (93.59%)	1558695 (3.49%)	43376995 (97.08%)
ZS-1	38376906	1671331 (4.36%)	35649708 (92.89%)	1055867 (2.75%)	36705575 (95.64%)
ZS-2	38954282	1847955 (4.74%)	36036154 (92.51%)	1070173 (2.75%)	37106327 (95.26%)
ZS-3	41516058	1981023 (4.77%)	38407158 (92.51%)	1127877 (2.72%)	39535035 (95.23%)
